# Supplementary material for: Protective Efficacy of Anti-Hyr1p Monoclonal Antibody against Systemic Candidiasis Due to Multi-Drug-Resistant Candida auris
Source: J Fungi (Basel). 2023 Jan 12;9(1):103. doi: 10.3390/jof9010103 (PMC9860579; doi:10.3390/jof9010103)
Supplement: Supplementary file 1 [file jof-09-00103-s001.zip]

Archive with 1 entries (1 files):
- jof-2142741-supplementary.pdf
